# Supplementary material for: Using genome wide association studies to identify common QTL regions in three different genetic backgrounds based on Iberian pig breed
Source: PLoS One. 2018 Mar 9;13(3):e0190184. doi: 10.1371/journal.pone.0190184 (PMC5844516; doi:10.1371/journal.pone.0190184)
Supplement: S1 Table — (XLSX) [file pone.0190184.s002.xlsx]

## Sheet: Hoja1
BC_LD
TAS	Chr	Position	Ref	Alt	Effect	se	Pval	Trait
ALGA0000120	1	2272319	A	C	-0.496	0.136	5.9 x10-5	BW150
MARC0042520	1	44980882	A	T	0.115	0.029	3,8 x10-5	SW
ALGA0008475	1	234769929	G	A	0.149	0.041	3,1x10-5	HW
ASGA0102529	2	9224164	A	G	0.125	0.031	6,4 x10-6	HW
ALGA0106156	3	129671194	G	A	-0.115	0.033	6,8 x10-5	LBW
ASGA0090201	5	5200748	G	A	0.205	0.06	1,1 x10-4	LBW
CASI0009316	5	5210139	G	A	0.205	0.06	1,1 x10-4	LBW
H3GA0015245	5	5996798	A	G	0.129	0.039	1,4 x10-4	LBW
ALGA0030127	5	8632144	A	G	-0.15	0.042	5,4 x10-5	LBW
H3GA0015437	5	9634200	G	A	0.127	0.035	4,5 x10-5	LBW
M1GA0025106	6	33958464	C	A	-0.097	0.024	2,2 x10-5	SW
ALGA0114065	6	33971693	G	A	-0.097	0.024	2,2 x10-5	SW
H3GA0018237	6	76607597	C	A	-0.076	0.022	1,1 x10-4	HW
H3GA0018237	6	76607597	C	A	-0.0920445	0.025	1,3 x10-4	SW
MARC0083471	6	78564233	C	A	-0.075	0.021	6,4 x10-5	HW
ASGA0097336	6	90716075	G	A	0.124	0.037	1,3 x10-4	HW
ASGA0046818	10	16759619	G	A	0.157	0.046	1,1 x10-4	LBW
ALGA0122531	11	27479379	G	A	0.821	0.2	1.1 x10-4	BFT75
ALGA0109641	11	28373530	G	A	-0.874	0.22	1.9 x10-4	BFT75
ASGA0073470	16	53929823	A	G	-0.479	0.119	7.8 x10-5	BFTS
ALGA0090831	16	53941122	C	A	-0.473	0.118	7.7 x10-5	BFTS
ASGA0073684	16	59747430	G	A	-0.451	0.114	1.1 x10-4	BFTS
BC_DU
TAS	Chr	Position	Ref	Alt	Effect	se	Pval	Trait
ALGA0022690	4	7319711	T	C	1.81	0.518	1.5 x10-4	BFT75
MARC0089514	4	129180275	G	A	-1.722	0.498	1.8 x10-4	BFT75
ALGA0029636	4	129209724	T	C	-1.722	0.498	1.8 x10-4	BFT75
ALGA0117797	6	26552631	C	A	-0.284	0.071	4.5 x10-5	LBW
H3GA0024496	8	20674494	T	C	-2.808	0.733	1.6 x10-4	BW150
ALGA0046885	8	20770188	A	C	-2.808	0.733	1.6 x10-4	BW150
H3GA0026371	9	9566683	T	C	0.454	0.107	2.4 x10-5	BFTS
H3GA0026456	9	9898353	C	T	-0.35	0.093	1.8 x10-4	BFTS
ASGA0056722	13	24211904	G	A	0.565	0.128	3.5 x10-5	IMF
ALGA0068973	13	24508626	A	G	-0.655	0.153	5.9 x10-5	IMF
MARC0042450	13	204845516	G	A	0.383	0.095	7.0 x10-5	BFTS
ALGA0083628	15	8659709	A	G	0.148	0.036	1.8 x10-4	SW
ASGA0105028	15	8676919	T	C	0.148	0.036	1.8 x10-4	SW
MARC0012236	15	8786999	G	T	0.148	0.036	1.8 x10-4	SW
MARC0023563	15	8812101	T	C	0.148	0.036	1.8 x10-4	SW
ASGA0068459	15	8922680	G	A	0.148	0.036	1.8 x10-4	SW
INRA0048780	15	9120966	A	G	0.148	0.036	1.8 x10-4	SW
ALGA0083643	15	9232269	T	C	0.148	0.036	1.8 x10-4	SW
INRA0048786	15	9475451	C	T	0.148	0.036	1.8 x10-4	SW
ALGA0083656	15	9492199	T	C	0.149	0.036	1.6 x10-4	SW
ALGA0103604	15	9791368	A	G	0.148	0.036	1.8 x10-4	SW
BC_PI
TAS	Chr	Position	Ref	Alt	Effect	se	Pval	Trait
ALGA0009914	1	260280496	A	G	0.697321	0.200127	0.000144722	BFT75
ASGA0008564	2	5189397	G	A	0.31811	0.0799997	0.000126049	BFTS
ALGA0110838	2	44838080	A	C	-3.66386	0.959604	0.000157082	BW150
MARC0065131	2	45621156	G	A	-3.83676	0.982047	0.000109957	BW150
ALGA0114648	2	46123724	G	A	-3.83676	0.982047	0.000109957	BW150
ALGA0112722	2	46155421	A	G	-3.83676	0.982047	0.000109957	BW150
ASGA0098087	2	46162237	G	A	-3.83676	0.982047	0.000109957	BW150
ASGA0094111	2	46178279	G	A	-3.83676	0.982047	0.000109957	BW150
MARC0114345	2	144699882	G	A	0.422202	0.108836	0.000108405	HW
ALGA0024841	4	41102502	A	G	0.275772	0.0653881	4.7723e-05	BFTS
ALGA0025926	4	73710930	G	A	0.349016	0.0800784	2.6408e-05	BFTS
ALGA0026028	4	75364819	A	G	0.342719	0.0823647	6.01951e-05	BFTS
ALGA0026034	4	75421105	A	G	0.295007	0.0716554	7.19774e-05	BFTS
ALGA0026039	4	75435410	G	A	0.295007	0.0716554	7.19774e-05	BFTS
H3GA0013084	4	75479606	A	G	0.295007	0.0716554	7.19774e-05	BFTS
ALGA0026094	4	77057979	A	G	0.286314	0.0730031	0.000155853	BFTS
INRA0015172	4	79915989	A	G	0.351075	0.0799369	2.28862e-05	BFTS
MARC0011217	4	100099034	A	C	0.272657	0.0685877	0.000126588	BFTS
ALGA0034669	6	17459517	C	A	0.236182	0.0617141	0.000134074	HW
ASGA0094908	6	19584184	G	A	-0.26086	0.069264	0.00017119	HW
INRA0021377	#N/A	#N/A	A	G	-0.3692	0.0922022	6.45069e-05	HW
MARC0045362	6	30079906	G	A	0.273762	0.0690001	7.52409e-05	HW
ASGA0028040	6	33836509	C	A	-0.315691	0.0824478	0.000133024	HW
H3GA0056331	6	33915746	A	C	-0.313372	0.0830651	0.000166857	HW
ALGA0044598	7	109685512	A	G	0.30643	0.0652219	2.09657e-06	SW
ASGA0090332	9	10576787	A	G	0.29623	0.083098	8.33828e-05	IMF
ALGA0060994	11	14672532	A	G	0.201541	0.051613	8.05516e-05	SW
H3GA0031403	11	14705303	A	G	0.271166	0.0612691	7.86643e-06	SW
ALGA0060998	11	14737228	G	A	0.271166	0.0612691	7.86643e-06	SW
ISU10000072	12	6157577	G	A	-1.00685	0.263379	3.05879e-05	BFT75
ALGA0073486	13	190486890	A	G	0.315389	0.0851055	4.31154e-05	IMF
ALGA0111468	13	191164340	G	A	0.319789	0.0859966	4.05695e-05	IMF
MERGED
TAS	Chr	Position	Ref	Alt	Effect	se	Pval	Trait
ALGA0000014	1	381075	A	G	0.194518	0.0555737	4.21385e-05	LBW
H3GA0000032	1	373626	C	A	0.15255	0.0464122	0.000120141	LBW
ALGA0000047	1	768502	G	A	-1.67593	0.489352	0.000106245	BW150
H3GA0000310	1	2754517	G	A	-1.64862	0.498578	0.000182449	BW150
ASGA0001543	1	19655576	G	A	0.116748	0.03179	0.000150845	SW
H3GA0001563	1	43378688	G	A	-0.345659	0.0783196	4.38144e-06	BFTS
ALGA0003405	1	52039046	G	A	-0.285558	0.0786364	0.000157695	BFTS
ASGA0004383	1	120352982	A	C	-0.21545	0.0589091	0.000160624	SW
INRA0004984	#N/A	#N/A	A	G	0.106651	0.0320705	9.9803e-05	LBW
ALGA0006707	1	162345362	A	G	-0.202828	0.055583	0.000146412	BFTS
ALGA0007916	1	216632910	G	A	-0.258881	0.0744539	0.000166607	IMF
ASGA0097367	2	310819	G	A	0.225242	0.055583	2.47908e-05	BFTS
ALGA0104369	2	3321699	T	C	0.212187	0.0633406	8.8679e-05	LBW
ASGA0008564	2	5189397	G	A	0.322051	0.0783196	1.87935e-05	BFTS
DIAS0003229	2	8936150	A	G	-0.206004	0.0546849	8.85977e-05	BFTS
DIAS0003578	2	9006820	A	C	0.101423	0.0314124	0.000158182	LBW
MARC0065131	2	45621156	G	A	-1.50088	0.441149	0.000117976	BW150
ASGA0106410	2	145257	C	A	0.210011	0.0552625	7.67443e-05	BFTS
ASGA0013781	3	20530550	C	T	0.423666	0.115112	0.000106182	HW
MARC0021140	3	132046257	G	A	0.10945	0.0342528	0.000184913	LBW
H3GA0011751	4	8287696	G	A	0.177844	0.0527138	7.89626e-05	LBW
ASGA0018040	4	8968669	A	G	-0.0838713	0.0225922	0.000127687	SW
ASGA0100718	4	16806466	A	G	0.0931706	0.0249845	0.000119015	SW
DIAS0000260	4	18736459	G	A	0.0716352	0.0192353	0.000121539	SW
H3GA0012704	4	50257855	A	G	0.253342	0.0650061	5.00809e-05	BFTS
INRA0015172	4	79915989	A	G	0.263523	0.0673138	4.62919e-05	BFTS
ASGA0020853	4	90598142	G	A	0.760133	0.2179	0.000158578	IMF
MARC0054224	4	106675400	G	A	0.229667	0.0631112	0.000152689	BFTS
M1GA0006435	4	110586450	G	A	-0.196122	0.05447	0.000179272	BFTS
H3GA0014320	4	114087749	A	G	0.230084	0.0575452	3.17613e-05	BFTS
MARC0089514	4	129180275	G	A	-1.45891	0.39838	7.95142e-05	BFT75
ALGA0031845	5	45418338	A	C	0.574349	0.152374	8.77465e-05	BFTS
ALGA0032109	5	58984249	C	A	0.206207	0.0560686	0.000129767	BFTS
ASGA0101172	6	20539224	C	A	-0.208686	0.0579016	0.000147251	HW
ALGA0034926	6	25753694	G	A	-0.120534	0.0334835	2.53133e-05	LBW
ASGA0027882	6	25771738	G	A	-0.119837	0.0334538	2.77294e-05	LBW
ASGA0092666	6	26560906	G	A	0.139785	0.0337958	1.32498e-05	HW
MARC0045362	6	30079906	A	G	-0.104594	0.0323992	0.000158539	LBW
H3GA0056091	6	30429968	A	G	-0.115803	0.0330577	4.15285e-05	LBW
MARC0021841	6	38623321	A	G	0.146026	0.040222	0.000131625	HW
MARC0045324	6	38897231	G	A	0.146026	0.040222	0.000131625	HW
ASGA0093813	6	38884852	C	A	0.146026	0.040222	0.000131625	HW
ASGA0093425	6	39349175	G	C	0.0960368	0.0250944	7.8426e-05	SW
ASGA0093425	6	39349175	G	C	0.151857	0.041079	9.89539e-05	HW
ASGA0105018	6	39457626	A	C	0.149477	0.0420152	0.000179152	HW
ALGA0035551	6	71901978	G	A	-0.0890668	0.0218976	2.70206e-05	SW
ASGA0104284	6	80622284	A	C	-0.145362	0.0386251	7.38939e-05	HW
ASGA0028753	6	86757750	G	A	-0.0987661	0.0255713	6.72989e-05	SW
ALGA0117289	6	93197342	G	A	-0.124618	0.0318824	3.84897e-05	HW
ALGA0121120	6	93209606	A	G	-0.129533	0.0335191	4.7058e-05	HW
H3GA0053338	6	93214366	G	A	-0.130403	0.033611	4.39046e-05	HW
ASGA0090429	#N/A	#N/A	A	G	0.11685	0.0326762	0.000165877	HW
MARC0066285	6	109799148	A	G	0.120808	0.0333712	0.000137572	HW
MARC0087355	6	112485359	A	C	-0.163991	0.0452174	0.000133762	HW
ALGA0038011	7	3508262	A	G	0.0812382	0.0201493	3.17567e-05	SW
ALGA0038038	7	3831582	A	C	-0.0789161	0.0199177	4.34071e-05	SW
MARC0050152	7	43245762	A	G	-1.29715	0.387499	0.000151631	BW150
ALGA0044598	7	109685512	A	G	0.218857	0.0559213	5.37803e-05	SW
INRA0028736	7	118053616	A	G	0.705711	0.187246	4.48587e-05	IMF
H3GA0024496	8	20674494	T	C	-2.51828	0.675033	2.42194e-05	BW150
MARC0063481	8	27728219	A	G	0.407277	0.112481	0.000164775	BFTS
ALGA0048684	8	93077531	A	G	-0.622799	0.171046	8.73676e-05	BFT75
ASGA0042107	9	23575051	G	A	-0.132938	0.0367187	0.000137397	HW
MARC0094059	10	57593745	G	A	-0.172043	0.0420283	1.62505e-05	HW
ASGA0048522	10	57661159	G	A	0.0983974	0.0269121	0.00016134	SW
ALGA0059548	10	57768070	A	G	-0.148765	0.0419965	0.000191062	HW
H3GA0030476	10	57794053	G	A	-0.153131	0.0421467	0.000130071	HW
ALGA0059613	10	58612635	A	G	-0.498887	0.138256	0.00010107	BFT75
ALGA0060998	11	14737228	G	A	0.269642	0.0559019	6.44362e-07	SW
MARC0066051	11	14888804	A	G	0.477902	0.135643	0.00014692	BFT75
ASGA0095609	13	14170761	G	A	0.298051	0.0839272	0.000120404	IMF
ASGA0056707	13	23800213	G	A	0.246493	0.0708471	0.000165054	IMF
ASGA0056722	13	24211904	A	G	-0.280568	0.0700374	1.44034e-05	IMF
ASGA0056733	13	24306878	A	G	-0.28493	0.0795052	0.000104254	IMF
ALGA0068949	13	24366693	G	A	0.274247	0.0739526	5.93406e-05	IMF
ALGA0068966	13	24436959	C	A	-0.276613	0.072567	3.66911e-05	IMF
ALGA0068973	13	24508626	A	G	-0.26666	0.0757962	0.000139321	IMF
MARC0035160	13	24633705	C	A	-0.276285	0.0757654	7.86538e-05	IMF
ALGA0069879	13	43649951	A	G	-0.400929	0.096503	6.84315e-06	IMF
M1GA0017682	13	134082675	G	A	-0.268179	0.0767633	0.000155073	IMF
ASGA0058885	#N/A	#N/A	A	G	-0.282188	0.0763047	6.21937e-05	IMF
MARC0042450	13	204845516	G	A	0.21949	0.0575802	7.29454e-05	BFTS
ALGA0110175	15	82332423	A	G	-3.53052	0.992284	5.6593e-05	BW150
H3GA0044733	15	95334902	G	A	0.804253	0.20087	1.45555e-05	IMF
MARC0031645	15	116898224	C	A	-0.23655	0.0740368	0.000185196	LBW
H3GA0045759	16	1348122	G	A	-0.600546	0.159098	4.36629e-05	IMF
ASGA0071921	16	3483525	C	A	-0.155104	0.0454262	6.46676e-05	LBW
ALGA0115369	16	5408721	A	C	0.743433	0.2027	7.75576e-05	BFT75
ALGA0091330	16	65336421	C	A	0.192692	0.0479691	3.39498e-05	SW
