# Supplementary material for: Using genome wide association studies to identify common QTL regions in three different genetic backgrounds based on Iberian pig breed
Source: PLoS One. 2018 Mar 9;13(3):e0190184. doi: 10.1371/journal.pone.0190184 (PMC5844516; doi:10.1371/journal.pone.0190184)
Supplement: S2 Table — Description for each common QTL region and segregation within the different datasets. (XLSX) [file pone.0190184.s003.xlsx]

## Sheet: Hoja1
Region	Trait	SNP	SNPs ID	Haplotypes>1%	Haplotypes	Number of chromosomes
						Merged	BC_LD	BC_DU	BC_PI
M1 (1:0.37-0.38)	LBW	2	ALGA0000014, H3GA0000032	3	CG	41	0	0	41
					CA	637	194	278	165
					AG	92	10	0	82
M2 (1:0.76-2.75)	BW150	2	ALGA0000047, H3GA0000310	3	AG	224	9	119	96
					AA	147	47	20	80
					GG	387	144	139	104
M3 (1:43-52)	BFTS	2	H3GA0001563, ALGA0003405	3	AA	82	16	0	66
					GA	55	40	0	15
					GG	632	148	278	206
M4 (2:0-9)	BFTS	4	ASGA0106410, ASGA0097367, ASGA0008564, DIAS0003229	7	CGAA	14	14	0	0
					CGGG	18	13	0	5
					CGGA	235	35	63	137
					CAAA	190	8	103	79
					AAAG	21	21	0	0
					AAAA	12	12	0	0
					AAGG	30	11	19	0
M5 (2:3-9)	LBW	2	ALGA0104369, DIAS0003578	4	CC	35	0	0	35
					CA	88	0	0	88
					TC	344	87	177	80
					TA	303	117	111	75
M6 (4:9-19)	SW	3	ASGA0018040, ASGA0100718, DIAS0000260	8	AAA	134	16	113	5
					AAG	130	21	26	83
					AGA	148	51	55	42
					AGG	57	8	3	46
					GAA	34	7	27	0
					GAG	240	87	57	96
					GGA	16	11	3	2
					GGG	11	3	4	4
M7 (4:107-114)	BFTS	3	MARC0054224, M1GA0006435, H3GA0014320	5	GAA	117	0	0	117
					GGA	403	139	178	86
					GGG	34	10	16	8
					AGA	85	39	0	46
					AGG	123	16	84	23
M8 (5:45-59)	BFTS	2	ALGA0031845, ALGA0032109	3	AA	237	109	56	72
					AC	517	95	206	216
					CA	16	0	16	0
M9 (6:21-39)	HW	7	ASGA0101172, ASGA0092666, MARC0021841, ASGA0093813, ASGA0105018ASGA0093425MARC0045324	8	CAGAAGA	39	15	24	0
					CAGAACC	167	28	72	67
					CAACGGA	38	0	37	1
					CGGAACA	18	0	18	0
					CGGAACC	86	20	7	59
					CGACGGA	91	61	3	27
					AAACGGA	293	60	102	131
					AGACGGA	38	20	15	3
M10 (6:26-30)	LBW	4	ALGA0034926, ASGA0027882, MARC0045362, H3GA0056091	8	AAGA	16	0	1	15
					AAGG	90	30	0	60
					AAAA	112	22	42	48
					AAAG	9	0	9	0
					GGGA	25	21	0	4
					GGGG	410	131	218	61
					GGAA	12	0	0	12
					GGAG	58	0	0	58
M11 (6:72-87)	SW	2	ALGA0035551, ASGA0028753	4	AA	108	5	64	39
					AG	188	52	53	83
					GA	28	4	21	3
					GG	446	143	140	163
M12 (6:81-112)	HW	6	ASGA0104284, ALGA0117289, ALGA0121120, H3GA0053338, MARC0066285, MARC0087355	13	AGAGGA	253	46	61	146
					AGAGAC	77	7	27	43
					AGAGAA	12	6	1	5
					AAGAGA	19	11	5	3
					AAGAAC	72	22	38	12
					AAGAAA	85	63	11	11
					CGAGGA	8	0	4	4
					CGAGAC	10	0	10	0
					CGAGAC	108	18	46	44
					CGAGAA	7	0	7	0
					CAAGGA	21	7	1	13
					CAAGAC	61	9	45	7
					CAGAGA	23	15	8	0
M13 (7:3-4)	SW	2	ALGA0038011, ALGA0038038	4	GC	23	21	0	2
					GA	288	59	77	152
					AC	310	65	148	97
					AA	149	59	53	37
M14 (10:57-58)	HW	3	MARC0094059, ALGA0059548, H3GA0030476	3	GAG	584	137	194	253
					AGG	8	0	0	8
					AGA	158	63	68	27
M15 (13:14-25)	IMF	8	ASGA0095609, ASGA0056707, ASGA0056722, ASGA0056733, ALGA0068949, ALGA0068966, ALGA0068973, MARC0035160	21	AGAAAAAC	16	16	0	0
					AGAAACAC	88	45	20	23
					AGAGGAAC	9	9	0	0
					AGGAACAC	23	0	23	0
					AGGGGAGC	11	0	0	11
					AAAAAAAC	8	4	3	1
					AAAAACAC	93	16	40	37
					AAAAGAGC	42	0	1	41
					AAAAGCAC	12	0	3	9
					GGAAACAC	44	11	22	11
					GGAAGAAC	26	3	2	21
					GGAAGAAA	33	1	9	23
					GGAAGAGC	8	0	0	8
					GGAAGCAA	11	11	0	0
					GGAGGAAC	26	24	0	2
					GGAGGAAA	16	8	8	0
					GGGGGAGA	125	11	89	25
					GAAAACAC	19	0	10	9
					GAAAGCAC	79	22	12	45
					GAAGACAC	9	9	0	0
					GAGGGAGA	16	0	16	0
