# Supplementary material for: Using genome wide association studies to identify common QTL regions in three different genetic backgrounds based on Iberian pig breed
Source: PLoS One. 2018 Mar 9;13(3):e0190184. doi: 10.1371/journal.pone.0190184 (PMC5844516; doi:10.1371/journal.pone.0190184)
Supplement: S3 Table — SNPs selected from those SNPs identified in parallel RNA-Seq studies within positional and functional candidate genes. (XLSX) [file pone.0190184.s004.xlsx]

## Sheet: Hoja1
SNP ID	Gene	Alt	Chr	Position	Effect Prediction	QTL region
rs329360100	BMP6	T	7	5209092	3_prime_UTR_variant	M13
rs333159364	BMP6	G	7	5209568	3_prime_UTR_variant	M13
rs328999141	BMP6	G	7	5210271	3_prime_UTR_variant	M13
rs333365084	BMP6	A	7	5210395	3_prime_UTR_variant	M13
rs324511668	BMP6	A	7	5210436	3_prime_UTR_variant	M13
rs342273848	BMP6	T	7	5210561	3_prime_UTR_variant	M13
rs325292425	BMP6	T	7	5210702	3_prime_UTR_variant	M13
rs337979499	BMP6	T	7	5210714	3_prime_UTR_variant	M13
rs337148204	BMP6	C	7	5210870	3_prime_UTR_variant	M13
rs321518849	BMP6	G	7	5211055	3_prime_UTR_variant	M13
rs336783880	BMP6	G	7	5211223	3_prime_UTR_variant	M13
rs320422417	BMP6	A	7	5211319	downstream_gene_variant	M13
rs334648266	CASP9	C	6	74707803	3_prime_UTR_variant	M11
rs332415316	CCNY	C	10	5805560	3_prime_UTR_variant	M14
rs690336573	CCNY	G	10	58055879	3_prime_UTR_variant	M14
rs330813245	CCNY	G	10	58056504	3_prime_UTR_variant	M14
rs343272675	CDC42	A	6	80088198	3_prime_UTR_variant	M11
rs321008722	COL14A1	G	4	18691503	3_prime_UTR_variant	M6
rs327202053	COL14A1	T	4	18827214	synonymous_variant	M6
rs328164871	COL14A1	G	4	18720444	synonymous_variant	M6
rs80909861	COL14A1	T	4	18692943	synonymous_variant	M6
rs342512843	CSF1	T	4	110185784	missense_variant	M7
rs318724354	CSF1	G	4	110197848	5_prime_UTR_variant	M7
rs334446395	DHCR7	C	2	2382588	missense_variant	M4
rs323256060	DHCR7	G	2	2382682	missense_variant	M4
rs324672287	DHCR7	G	2	2382762	synonymous_variant	M4
rs336357587	DHCR7	A	2	2382756	synonymous_variant	M4
rs339868002	DSP	G	7	4915392	3_prime_UTR_variant	M13
rs322085085	DSP	T	7	4915409	3_prime_UTR_variant	M13
*7:4913389A>C	DSP	C	7	4913389	missense_variant	M13
rs320791982	MEN1	G	2	7364333	3_prime_UTR_variant	M5
rs338285951	MEN1	G	2	7364487	3_prime_UTR_variant	M5
rs340867100	MEN1	C	2	7364808	3_prime_UTR_variant	M5
rs320143735	MEN1	C	2	7358963	synonymous_variant	M4
rs321296527	MEN1	T	2	7358887	synonymous_variant	M4
rs328699642	MEN1	C	2	7358914	synonymous_variant	M4
rs332313841	MEN1	G	2	7359004	synonymous_variant	M4
rs345533259	MEN1	C	2	7360712	synonymous_variant	M4
rs341725204	MFN2	A	6	72054881	3_prime_UTR_variant	M11
rs320903047	MFN2	T	6	72054902	3_prime_UTR_variant	M11
rs341521028	MFN2	A	6	72055457	3_prime_UTR_variant	M11
rs323861488	MFN2	G	6	72055650	3_prime_UTR_variant	M11
rs335545199	MFN2	T	6	72056214	3_prime_UTR_variant	M11
rs337254144	MFN2	G	6	72053096	synonymous_variant	M11
rs340234545	MFN2	G	6	72032536	synonymous_variant	M11
rs81388529	MFN2	A	6	72032593	synonymous_variant	M11
rs698471988	NEU3	C	9	9331910	3_prime_UTR_variant	DU3
rs332978767	PANK3/mir-103-1	G	16	55332515	downstream_gene_variant	LD4
rs341887311	PANK3/mir-103-1	C	16	55332925	downstream_gene_variant	LD4
rs334607455	PANK3/mir-103-1	C	16	55334020	downstream_gene_variant	LD4
rs324153600	PANK3/mir-103-1	T	16	55329678	downstream_gene_variant	LD4
rs335346325	PANK3/mir-103-1	A	16	55329884	downstream_gene_variant	LD4
rs320940204	PANK3/mir-103-1	C	16	55330611	downstream_gene_variant	LD4
rs337092527	PANK3/mir-103-1	T	16	55330897	downstream_gene_variant	LD4
rs321518792	PDE10A	A	1	96981+	--	M2
rs331309328	VEGFB	T	2	7872990	3_prime_UTR_variant	M4, M5
rs319115249	VEGFB	T	2	7873180	3_prime_UTR_variant	M4, M5
rs330540333	VEGFB	A	2	7873253	3_prime_UTR_variant	M4, M5
rs323159210	VEGFB	T	2	7874953	synonymous_variant	M4
rs334165273	VEGFB	C	2	7874977	synonymous_variant	M4
rs338733588	VEGFB	A	2	7874878	synonymous_variant	M4
rs346305088	VEGFB	A	2	7875007	synonymous_variant	M4
* identified in the current study, EVA accession number: PRJEB23068 (https://wwwdev.ebi.ac.uk/eva/?eva-study=PRJEB23068)
position in Sscrofa10.2; unmapped in Sscrofa11.1+
