# Supplementary material for: Using genome wide association studies to identify common QTL regions in three different genetic backgrounds based on Iberian pig breed
Source: PLoS One. 2018 Mar 9;13(3):e0190184. doi: 10.1371/journal.pone.0190184 (PMC5844516; doi:10.1371/journal.pone.0190184)
Supplement: S4 Table — Analysis carried out with the 650K genotyping chip data for the regions identified with the 60K porcine chip in the BC_DU backcross. (XLSX) [file pone.0190184.s005.xlsx]

## Sheet: Hoja1
	BW150
	SNP_probe	Chromosome	Position	Strand	A1	A2	a	se	P-value
	AX-116339847	8	18024966	u	C	T	-2.90062	0.831286	0.000662978
	AX-116339850	8	18030544	u	T	C	-2.93048	0.825522	0.00053317
	AX-116339967	8	18544765	u	G	A	2.84039	0.837292	0.000933474
	AX-116690738	8	19832689	u	T	C	-3.26122	0.953632	0.000848053
	AX-116340487	8	21147879	u	C	T	-2.97895	0.824808	0.000425336
	AX-116690761	8	21148242	u	T	C	-2.94682	0.815993	0.000425894
	AX-116340499	8	21262695	u	A	G	-2.94682	0.815993	0.000425894
	AX-116803300	8	21306593	u	G	T	-2.94682	0.815993	0.000425894
	AX-116340509	8	21323414	u	A	C	-2.94682	0.815993	0.000425894
	AX-116340510	8	21325392	u	T	C	-2.94682	0.815993	0.000425894
	AX-116752624	8	21328884	u	T	C	-3.0103	0.810539	0.000290506
	BFTS
	SNP_probe	Chromosome	Position	Strand	A1	A2	a	se	P-value
	AX-116788568	9	7409700	u	A	G	0.525984	0.155645	0.000726482
	AX-116769255	9	10521809	u	G	A	-0.307305	0.0905709	0.00304554
	AX-116791832	9	10735034	u	G	A	0.489505	0.135831	0.000313632
	AX-116369516	9	10784877	u	T	C	0.454981	0.106929	7.46233e-05
	AX-116369519	9	10793819	u	G	A	-0.32164	0.0887601	0.00128543
	AX-116369521	9	10798989	u	C	T	0.453646	0.110264	0.000193561
	AX-116369525	9	10812090	u	T	G	0.431723	0.111157	9.05607e-05
	BFT75
	SNP_probe	Chromosome	Position	Strand	A1	A2	a	se	P-value
	AX-116249259	4	131378353	u	C	T	-1.3682	0.412934	0.000646043
	AX-116249691	4	133154372	u	T	C	-2.14363	0.666304	0.000924728
	AX-116249692	4	133157563	u	C	T	-2.05372	0.639096	0.000937454
	AX-116249694	4	133165383	u	C	T	-2.05372	0.639096	0.000937454
	AX-116731792	4	133198055	u	G	A	-2.14363	0.666304	0.000924728
	IMF
	SNP_probe	Chromosome	Position	Strand	A1	A2	a	se	P-value
	AX-116744355	13	23766121	u	A	T	0.582378	0.163423	0.00015554
	AX-116451956	13	23767220	u	G	C	0.57788	0.162242	0.000159104
	AX-116451957	13	23769315	u	C	A	0.64093	0.172349	0.000231902
	AX-116451959	13	23773164	u	A	G	0.800054	0.194408	1.89357e-05
	AX-116452018	13	23989564	u	C	T	0.625796	0.169836	0.00112651
	SW
	SNP_probe	Chromosome	Position	Strand	A1	A2	a	se	P-value
	AX-116744830	15	7074137	u	C	T	0.266562	0.0678194	0.000240826
	AX-116530762	15	7142582	u	T	C	0.261075	0.0676043	0.000327167
	AX-116784528	15	8193364	u	T	A	0.332844	0.0802362	0.000178653
	AX-116531031	15	8194082	u	C	T	0.332844	0.0802362	0.000178653
	AX-116531032	15	8196630	u	C	G	0.332844	0.0802362	0.000178653
	AX-116531259	15	9278403	u	T	C	0.295024	0.0731747	0.000231737
	AX-116531260	15	9278926	u	T	A	0.295024	0.0731747	0.000231737
	AX-116531261	15	9281142	u	C	T	0.295024	0.0731747	0.000231737
	AX-116531262	15	9284834	u	A	G	0.295024	0.0731747	0.000231737
	AX-116531263	15	9287322	u	G	A	0.293549	0.0735017	0.000271692
	AX-116531264	15	9290822	u	C	G	0.300042	0.0715766	0.000119087
	AX-116531265	15	9294729	u	A	G	0.295024	0.0731747	0.000231737
	AX-116531272	15	9314047	u	A	G	0.295024	0.0731747	0.000231737
	AX-116531273	15	9315063	u	G	A	0.283669	0.0754126	0.000509905
	AX-116531274	15	9317436	u	C	T	0.275835	0.0742131	0.000574486
	AX-116531275	15	9321779	u	T	C	0.298498	0.073522	0.00020425
	AX-116531280	15	9344162	u	G	T	0.288291	0.0731029	0.000352551
	LBW
	SNP_probe	Chromosome	Position	Strand	A1	A2	a	se	P-value
	AX-116734924	6	24229432	u	A	G	-0.271093	0.0813488	0.000619504
	AX-116799606	6	24307073	u	G	C	-0.249009	0.0717492	0.000364196
	AX-116782757	6	24310942	u	A	G	-0.249009	0.0717492	0.000364196
	AX-116278929	6	24311008	u	A	G	-0.249009	0.0717492	0.000364196
	AX-116278930	6	24313511	u	A	G	-0.249009	0.0717492	0.000364196
	AX-116790211	6	24317971	u	A	G	-0.249009	0.0717492	0.000364196
	AX-116278963	6	24446978	u	C	T	-0.293327	0.0727769	3.4747e-05
	AX-116278975	6	24498544	u	G	C	-0.233376	0.0705433	0.000678647
	AX-116278976	6	24503595	u	T	C	-0.253187	0.0717492	0.000289447
	AX-116734925	6	24506222	u	A	G	-0.253187	0.0717492	0.000289447
	AX-116278977	6	24508394	u	C	A	-0.2842	0.0713691	4.30979e-05
	AX-116278978	6	24511120	u	T	G	-0.254241	0.0712323	0.000246319
	AX-116278979	6	24513215	u	T	C	-0.253187	0.0717492	0.000289447
	AX-116686817	6	24516036	u	C	A	-0.2842	0.0713691	4.30979e-05
	AX-116278980	6	24521419	u	G	A	-0.253187	0.0717492	0.000289447
	AX-116766721	6	27847997	u	A	G	-0.226125	0.068902	0.000749171
	AX-116279736	6	28015420	u	T	C	0.241914	0.069295	0.000335993
	AX-116279774	6	28165724	u	G	A	0.379117	0.109158	0.000360566
	AX-116279775	6	28165881	u	T	C	0.259539	0.068463	9.86677e-05
	AX-116279791	6	28238848	u	A	G	0.243458	0.0689215	0.000285316
